# Supplementary material for: Cloning and functional complementation of ten Schistosoma mansoni phosphodiesterases expressed in the mammalian host stages
Source: PLoS Negl Trop Dis. 2020 Jul 30;14(7):e0008447. doi: 10.1371/journal.pntd.0008447 (PMC7430754; doi:10.1371/journal.pntd.0008447)
Supplement: S5 Table — (XLSX) [file pntd.0008447.s010.xlsx]

## Sheet: structures
S5 Table. Structures of the PDE inhibitors used.
Molecule Name	Structure
NPD-0001014
NPD-0000547
NPD-0000356
NPD-0000226
NPD-0000029
NPD-0000010 (trequinsin)
NPD-000001
