# Supplementary material for: Cloning and functional complementation of ten Schistosoma mansoni phosphodiesterases expressed in the mammalian host stages
Source: PLoS Negl Trop Dis. 2020 Jul 30;14(7):e0008447. doi: 10.1371/journal.pntd.0008447 (PMC7430754; doi:10.1371/journal.pntd.0008447)
Supplement: S3 File — (XLSX) [file pntd.0008447.s015.xlsx]

## Sheet: proteins
S3 File. Search for PDEs in the Schistosoma mansoni protein database (Wormbase Parasite, version 14)
Searched database file:		schistosoma_mansoni.PRJEA36577.WBPS14.protein.fa
Size of the database:		14499 sequences, 8563460 residues
Program used:		hmmsearch (HMMer software package, version 3.1b2)
hmmsearch parameters:		-max (max sensitivity mode on)
inclusion threshold:		E-value < 0.01
HMMsearch output									Annotations
full sequence			best 1 domain			#dom
E-value	score	bias	E-value	score	bias	exp	N	Sequence name	Wormbase v14	PDE (this study)
2.5e-102	341.7	3.4	2.5e-102	341.7	3.4	2	2	Smp_141980.1	Phosphodiesterase	SmPDE4B
1.1e-101	339.6	3.1	1.1e-101	339.6	3.1	1.6	2	Smp_134140.1	Phosphodiesterase	SmPDE4A
3.1e-95	318.4	4.1	4.4e-95	317.9	4.1	1.1	1	Smp_134500.2	Phosphodiesterase	SmPDE1
5.2e-94	314.4	4.4	7.4e-94	313.9	4.4	1.1	1	Smp_134500.1	Phosphodiesterase	SmPDE1
5e-93	311.1	0.5	7.9e-93	310.5	0.5	1.3	1	Smp_197150.1	Phosphodiesterase	SmPDE9A
9.1e-92	307	11.6	9.1e-92	307	11.6	1.8	1	Smp_334600.1	n/a	SmPDE4C
2e-90	302.6	2.3	2e-90	302.6	2.3	2.1	2	Smp_141980.2	Phosphodiesterase	SmPDE4B
3.8e-88	295.1	4.7	9.1e-88	293.9	4.7	1.6	1	Smp_135500.2	Phosphodiesterase	SmPDE2
1.1e-87	293.7	4.9	1.6e-87	293.1	4.9	1.3	1	Smp_179590.1	Phosphodiesterase	SmPDE11
1.2e-87	293.5	4.7	1.2e-87	293.5	4.7	1.9	1	Smp_135500.1	Phosphodiesterase	SmPDE2
6.4e-83	278	7.2	1.4e-56	191.5	3.4	2.6	2	Smp_044060.1	Phosphodiesterase	SmPDE8
2.1e-79	266.4	3.1	2.1e-79	266.4	3.1	1.9	1	Smp_146120.2	Phosphodiesterase	SmPDE9B
2.2e-79	266.4	3.1	2.2e-79	266.4	3.1	1.9	1	Smp_146120.1	Phosphodiesterase	SmPDE9B
3.5e-67	226.3	1.5	3.5e-67	226.3	1.5	1.8	2	Smp_153640.1	n/a	SmPDE7var
5.2e-67	225.8	1.5	5.2e-67	225.8	1.5	1.8	2	Smp_153640.2	n/a	SmPDE7var
1.8e-61	207.6	12.9	6.6e-45	153.2	11.2	2.5	2	Smp_342020.1	n/a	SmPDE9C
1.8e-61	207.5	12.9	6.6e-45	153.2	11.2	2.4	2	Smp_342020.2	n/a	SmPDE9C
5.1e-59	199.5	5.7	8.9e-41	139.7	5.5	2.3	2	Smp_179590.2	Phosphodiesterase	SmPDE11
8e-54	182.5	4.8	8e-54	182.5	4.8	1.7	2	Smp_134140.2	Phosphodiesterase	SmPDE4A
1e-53	182.1	4.8	1e-53	182.1	4.8	1.7	2	Smp_134140.5	Phosphodiesterase	SmPDE4A
3.9e-36	124.4	0	4.5e-36	124.2	0	1	1	Smp_134140.4	Phosphodiesterase	SmPDE4A
8.3e-33	113.5	3.2	8.3e-33	113.5	3.2	1.8	2	Smp_134140.3	Phosphodiesterase	SmPDE4A
------	inclusion	threshold	------
0.019	13.9	0.2	0.034	13	0.2	1.3	1	Smp_242110.1	Putative sam/hd domain protein (No class I PDE)
0.2	10.5	0.1	0.22	10.4	0.1	1.1	1	Smp_054560.1	Huntingtin interacting protein-related
0.29	10	0.3	0.63	8.9	0.3	1.5	1	Smp_075800.1	Hemoglobinase
0.34	9.7	2	0.5	9.2	2	1.2	1	Smp_054770.4	n/a	No PDE
0.55	9	0.1	0.76	8.6	0.1	1.3	1	Smp_042140.1	Putative dynein light chain
0.6	8.9	1.3	2.3	7	0	2.3	2	Smp_334020.1	n/a	No PDE
0.68	8.7	0.3	1.7	7.4	0.3	1.6	1	Smp_007670.1	Putative ank repeat-containing
1.3	7.8	0	2	7.2	0	1.2	1	Smp_122050.3	(Dihydro)ceramide Synthase (LAG1)
1.3	7.8	0	2	7.2	0	1.2	1	Smp_122050.2	(Dihydro)ceramide Synthase (LAG1)
1.5	7.6	0	1.5	7.7	0	1.1	1	Smp_202190.1	n/a
1.8	7.4	0	2.3	7	0	1.1	1	Smp_068750.2	n/a
1.8	7.4	0	3.5	6.4	0	1.4	1	Smp_122050.1	(Dihydro)ceramide Synthase (LAG1)
1.9	7.3	0	2.2	7.1	0	1	1	Smp_052330.2	Glycosyltransferase
2	7.2	0.1	8.2	5.2	0.1	2	1	Smp_334580.3	n/a
2	7.2	0.1	2.3	7	0.1	1.1	1	Smp_054230.2	n/a
2.1	7.1	0.1	8.5	5.2	0.1	2	1	Smp_334580.2	n/a
2.3	7	0	3.1	6.6	0	1.1	1	Smp_068750.1	n/a
2.5	6.9	3.2	1.3	7.9	0.3	1.9	2	Smp_157570.1	n/a
3.1	6.6	0.5	6.4	5.5	0.5	1.5	1	Smp_140760.2	n/a
3.4	6.5	0.5	3.8	6.3	0.5	1.2	1	Smp_054230.1	n/a
3.4	6.4	0.7	5	5.9	0.5	1.3	1	Smp_036670.1	n/a
3.8	6.3	0	8.3	5.2	0	1.5	1	Smp_096450.1	Putative 116 kD U5 small nuclear RNP component
3.8	6.3	0.1	71	2.1	0	2.7	2	Smp_242860.2	n/a
3.9	6.3	2	6.7	5.5	2	1.4	1	Smp_246630.1	n/a
3.9	6.3	0.1	72	2.1	0	2.7	2	Smp_242860.1	n/a
4.2	6.2	0.5	8.3	5.2	0.5	1.4	1	Smp_140760.1	n/a
4.4	6.1	0.2	10	4.9	0.2	1.6	1	Smp_131350.1	Sodium-bile acid cotransporter related
4.8	6	0.2	11	4.8	0	1.7	1	Smp_098450.3	n/a
5.4	5.8	3.1	8.4	5.2	2.5	1.6	1	Smp_176270.1	Putative syntaxin
5.7	5.7	0	16	4.3	0	1.7	1	Smp_164680.1	Synaptic ras gtpase activating protein, syngap,put.
6.1	5.6	0.5	10	4.9	0.5	1.4	1	Smp_173650.1	Nonhistone chromosomal protein, putative
6.2	5.6	0.2	14	4.4	0	1.7	1	Smp_098450.1	n/a
6.6	5.5	0	6.4	5.5	0	1.1	1	Smp_179580.1	n/a
6.7	5.5	0.2	9.3	5	0.2	1.3	1	Smp_131170.1	n/a
6.8	5.5	0	18	4	0	1.7	1	Smp_164680.2	Synaptic ras gtpase activating protein, syngap,put.
7	5.4	3.3	10	4.9	3.3	1.2	1	Smp_175680.2	n/a
7.2	5.4	0	9.5	5	0	1.3	1	Smp_340350.1	n/a
7.2	5.4	0	8.5	5.1	0	1.2	1	Smp_315870.1	n/a
7.3	5.4	0.1	18	4.1	0.1	1.6	1	Smp_334000.3	n/a
7.5	5.3	0	9.4	5	0	1.2	1	Smp_315870.4	n/a
7.5	5.3	0.1	18	4	0.1	1.6	1	Smp_334000.2	n/a
7.9	5.2	0	9.9	4.9	0	1.2	1	Smp_315870.2	n/a
8.1	5.2	0.1	13	4.6	0.1	1.5	1	Smp_325000.1	n/a
8.1	5.2	0	15	4.3	0	1.4	1	Smp_347530.2	Twik family of potassium channels-related
8.1	5.2	0.1	8.9	5.1	0.1	1.1	1	Smp_329930.1	n/a
8.3	5.2	0.1	12	4.6	0.1	1.2	1	Smp_086590.1	Putative actin-depolymerizing factor
8.5	5.1	0.3	30	3.3	0.3	2	1	Smp_347510.1	n/a
8.6	5.1	0	11	4.8	0	1.1	1	Smp_165690.1	n/a
9.1	5	0.8	33	3.2	0.7	1.9	1	Smp_342100.2	n/a

## Sheet: split genome - original output
Search for PDEs in the Schistosoma mansoni genome database (Wormbase Parasite, version 14)
Used genome database file:	schistosoma_mansoni.PRJEA36577.WBPS14.genomic.fa
The DNA sequences in the genome database were split into 1500bp fragments that overlap by 750bp.
These fragments were translated to amino acid sequences (all 6 frames)
and then queried with our PDE profile HMM using the program HMMsearch (HMMer software package, version 3.1b2)
All hits that passed the three-step filter pipeline (MSV, Viterbi, Forward) were collected and assigned to GeneIDs.
Hit sequences with an E-value > = 1 that could not be assigned to an annotated PDE sequence were analysed manually.
Sequences in the query database	3275622 (= search space Z)
HMMsearch parameters:	--nobias
inclusion threshold:	E-value <= 1
1) corrected due to 2x coverage of genome: e-value(reported) = e-value(calculated) / 2
Hits (translated genome fragments)							HMMsearch output								Assignment
							full sequence			best 1 domain			#dom
sequence name	chr.	start (nt)	stop (nt)	strand	frame	#coverage	E-value1)	score	bias	E-value1)	score	bias	exp	N	PDE	GeneID
SM_V7_4_23818501-23820000_2	4	23818501	23820000	+	2	1	9.5e-31	113.5	0.1	1.3e-30	113	0.1	1.1	1	SmPDE2	Smp_135500
SM_V7_4_23811751-23813250_2	4	23811751	23813250	+	2	2	3.75e-27	101.7	1.6	8e-27	100.6	1.6	1.5	1	SmPDE2	Smp_135500
SM_V7_4_23812501-23814000_2	4	23812501	23814000	+	2	1	3.8e-27	101.6	1.6	8e-27	100.6	1.6	1.5	1	SmPDE2	Smp_135500
SM_V7_ZW_10436251-10437750_6	ZW	10436251	10437750	-	6	2	1.1e-19	77.1	0.9	1.7e-19	76.6	0.9	1.2	1	SmPDE11	Smp_179590
SM_V7_ZW_10435501-10437000_6	ZW	10435501	10437000	-	6	1	1.15e-19	77.1	0.9	1.7e-19	76.6	0.9	1.2	1	SmPDE11	Smp_179590
SM_V7_4_23819251-23820750_2	4	23819251	23820750	+	2	2	1.2e-19	77.1	0	1.55e-19	76.7	0	1.2	1	SmPDE2	Smp_135500
SM_V7_7_12677251-12678750_4	7	12677251	12678750	-	4	2	2.65e-18	72.6	2.2	1.25e-07	37.6	0.1	2.1	2	SmPDE1	Smp_134500
SM_V7_6_11997751-11999250_3	6	11997751	11999250	+	3	2	1.15e-17	70.5	0.1	1.9e-17	69.8	0.1	1.3	1	SmPDE4B	Smp_141980
SM_V7_6_11998501-12000000_3	6	11998501	12000000	+	3	1	1.15e-17	70.5	0.1	1.9e-17	69.8	0.1	1.3	1	SmPDE4B	Smp_141980
SM_V7_1_87419251-87420750_1	1	87419251	87420750	+	1	2	3.45e-17	69	0.6	5.5e-17	68.4	0.6	1.2	1	SmPDE9A	Smp_197150
SM_V7_1_87418501-87420000_1	1	87418501	87420000	+	1	1	3.5e-17	68.9	0.6	5.5e-17	68.4	0.6	1.2	1	SmPDE9A	Smp_197150
SM_V7_5_19501501-19503000_1	5	19501501	19503000	+	1	1	5e-16	65.1	0	7.5e-16	64.6	0	1.2	1	SmPDE4C	Smp_334600
SM_V7_ZW_16909501-16911000_5	ZW	16909501	16911000	-	5	1	5.5e-16	65	0	8e-16	64.5	0	1.2	1	SmPDE4A	Smp_134140
SM_V7_ZW_16910251-16911750_5	ZW	16910251	16911750	-	5	2	6e-16	64.9	0	8e-16	64.5	0	1.2	1	SmPDE4A	Smp_134140
SM_V7_5_19500751-19502250_1	5	19500751	19502250	+	1	2	6e-16	64.9	0	7.5e-16	64.6	0	1.1	1	SmPDE4C	Smp_334600
SM_V7_7_12678001-12679500_4	7	12678001	12679500	-	4	1	9e-15	61	2.3	8e-07	34.9	0.2	2.1	2	SmPDE1	Smp_134500
SM_V7_1_87423001-87424500_1	1	87423001	87424500	+	1	1	2.15e-13	56.5	0.4	3.6e-13	55.8	0.4	1.3	1	SmPDE9A	Smp_197150
SM_V7_ZW_10434751-10436250_4	ZW	10434751	10436250	-	4	2	2.15e-13	56.5	0	3e-13	56	0	1.1	1	SmPDE11	Smp_179590
SM_V7_ZW_10435501-10437000_4	ZW	10435501	10437000	-	4	1	2.2e-13	56.5	0	3e-13	56	0	1.1	1	SmPDE11	Smp_179590
SM_V7_1_87423751-87425250_1	1	87423751	87425250	+	1	2	2.55e-13	56.3	0.4	3.6e-13	55.8	0.4	1.1	1	SmPDE9A	Smp_197150
SM_V7_2_13286251-13287750_2	2	13286251	13287750	+	2	2	8e-13	54.6	0.1	1.35e-12	53.9	0.1	1.3	1	SmPDE9B	Smp_146120
SM_V7_1_85272751-85274250_1	1	85272751	85274250	+	1	2	2.6e-12	52.9	0	3.8e-12	52.4	0	1.2	1	SmPDE8	Smp_044060
SM_V7_1_85272001-85273500_1	1	85272001	85273500	+	1	1	2.65e-12	52.9	0	3.8e-12	52.4	0	1.2	1	SmPDE8	Smp_044060
SM_V7_6_11991001-11992500_3	6	11991001	11992500	+	3	1	3.85e-12	52.4	0	5.5e-12	51.9	0	1.2	1	SmPDE4B	Smp_141980
SM_V7_6_11990251-11991750_3	6	11990251	11991750	+	3	2	4.1e-12	52.3	0	5.5e-12	51.9	0	1.1	1	SmPDE4B	Smp_141980
SM_V7_ZW_10444501-10446000_6	ZW	10444501	10446000	-	6	1	7e-12	51.5	2.7	1.1e-11	50.9	2.7	1.3	1	SmPDE11	Smp_179590
SM_V7_ZW_16914001-16915500_5	ZW	16914001	16915500	-	5	1	1.75e-11	50.3	0.1	2.7e-11	49.6	0.1	1.2	1	SmPDE4A	Smp_134140
SM_V7_ZW_16913251-16914750_5	ZW	16913251	16914750	-	5	2	1.85e-11	50.1	0.1	2.7e-11	49.6	0.1	1.1	1	SmPDE4A	Smp_134140
SM_V7_ZW_16922251-16923750_5	ZW	16922251	16923750	-	5	2	2.5e-11	49.7	0.6	3.7e-11	49.2	0.6	1.1	1	SmPDE4A	Smp_134140
SM_V7_6_11983501-11985000_1	6	11983501	11985000	+	1	1	3.05e-11	49.4	2.8	4.7e-11	48.8	2.8	1.2	1	SmPDE4B	Smp_141980
SM_V7_6_11982751-11984250_1	6	11982751	11984250	+	1	2	3.35e-11	49.3	2.8	4.7e-11	48.8	2.8	1.1	1	SmPDE4B	Smp_141980
SM_V7_1_87428251-87429750_1	1	87428251	87429750	+	1	2	4.35e-11	48.9	0.2	0.000305	26.5	0	2.1	2	SmPDE9A	Smp_197150
SM_V7_1_85270501-85272000_1	1	85270501	85272000	+	1	1	9.5e-10	44.5	0.4	1.35e-09	44.1	0.4	1.1	1	SmPDE8	Smp_044060
SM_V7_ZW_46386751-46388250_5	ZW	46386751	46388250	-	5	2	1.25e-09	44.1	0	1.85e-09	43.6	0	1.1	1	SmPDE7var	Smp_153640
SM_V7_2_13283251-13284750_3	2	13283251	13284750	+	3	2	2.6e-09	43.1	0	3.5e-09	42.7	0	1.1	1	SmPDE9B	Smp_146120
SM_V7_2_13284001-13285500_3	2	13284001	13285500	+	3	1	2.65e-09	43.1	0	3.5e-09	42.7	0	1.1	1	SmPDE9B	Smp_146120
SM_V7_5_19489501-19491000_3	5	19489501	19491000	+	3	1	7.5e-09	41.6	3.5	1.1e-08	41.1	3.5	1.1	1	SmPDE4C	Smp_334600
SM_V7_1_85271251-85272750_1	1	85271251	85272750	+	1	2	8e-09	41.5	0.5	1.1e-08	41.1	0.5	1.1	1	SmPDE8	Smp_044060
SM_V7_1_11095501-11097000_6	1	11095501	11097000	-	6	1	1.4e-08	40.7	0.1	2.2e-08	40.1	0.1	1.2	1	SmPDE9C	Smp_342020
SM_V7_5_19495501-19497000_3	5	19495501	19497000	+	3	1	1.75e-08	40.4	2.2	2.6e-08	39.8	2.2	1.1	1	SmPDE4C	Smp_334600
SM_V7_5_19496251-19497750_3	5	19496251	19497750	+	3	2	1.8e-08	40.4	2.2	2.6e-08	39.8	2.2	1.1	1	SmPDE4C	Smp_334600
SM_V7_6_11986501-11988000_1	6	11986501	11988000	+	1	1	1.9e-08	40.3	0.6	2.8e-08	39.7	0.6	1.1	1	SmPDE4B	Smp_141980
SM_V7_6_11985751-11987250_1	6	11985751	11987250	+	1	2	1.9e-08	40.3	0.6	2.8e-08	39.7	0.6	1.1	1	SmPDE4B	Smp_141980
SM_V7_ZW_16920001-16921500_4	ZW	16920001	16921500	-	4	1	3.45e-08	39.4	0.3	6.5e-08	38.6	0	1.5	1	SmPDE4A	Smp_134140
SM_V7_5_19490251-19491750_3	5	19490251	19491750	+	3	2	4.65e-08	39	1.4	6.5e-08	38.5	1.4	1.1	1	SmPDE4C	Smp_334600
SM_V7_2_13276501-13278000_3	2	13276501	13278000	+	3	1	6e-08	38.7	1.1	7.5e-08	38.3	1.1	1.1	1	SmPDE9B	Smp_146120
SM_V7_2_13275751-13277250_3	2	13275751	13277250	+	3	2	6e-08	38.6	1.1	7.5e-08	38.3	1.1	1.1	1	SmPDE9B	Smp_146120
SM_V7_1_11126251-11127750_6	1	11126251	11127750	-	6	2	8.5e-08	38.1	1	1.25e-07	37.6	1	1.2	1	SmPDE9C	Smp_342020
SM_V7_1_11125501-11127000_6	1	11125501	11127000	-	6	1	9e-08	38	1	1.25e-07	37.6	1	1.2	1	SmPDE9C	Smp_342020
SM_V7_ZW_10443751-10445250_6	ZW	10443751	10445250	-	6	2	1.05e-07	37.8	1.3	1.45e-07	37.4	1.3	1.1	1	SmPDE11	Smp_179590
SM_V7_7_12681751-12683250_5	7	12681751	12683250	-	5	1	1.5e-07	37.3	2	2.1e-07	36.8	2	1.1	1	SmPDE1	Smp_134500
SM_V7_1_85279501-85281000_3	1	85279501	85281000	+	3	1	1.55e-07	37.3	0	2.1e-07	36.8	0	1.1	1	SmPDE8	Smp_044060
SM_V7_1_85278751-85280250_3	1	85278751	85280250	+	3	2	1.55e-07	37.3	0	2.1e-07	36.8	0	1.1	1	SmPDE8	Smp_044060
SM_V7_7_12682501-12684000_5	7	12682501	12684000	-	5	2	1.55e-07	37.3	2	2.1e-07	36.8	2	1.1	1	SmPDE1	Smp_134500
SM_V7_7_12673501-12675000_4	7	12673501	12675000	-	4	1	3.35e-07	36.2	0.1	4.95e-07	35.6	0.1	1.2	1	SmPDE1	Smp_134500
SM_V7_7_12674251-12675750_4	7	12674251	12675750	-	4	2	3.5e-07	36.1	0.1	4.85e-07	35.7	0.1	1.1	1	SmPDE1	Smp_134500
SM_V7_5_19492501-19494000_3	5	19492501	19494000	+	3	1	3.5e-07	36.1	0.1	5.5e-07	35.4	0.1	1.2	1	SmPDE4C	Smp_334600
SM_V7_5_19493251-19494750_3	5	19493251	19494750	+	3	2	3.8e-07	36	0.1	5.5e-07	35.4	0.1	1.1	1	SmPDE4C	Smp_334600
SM_V7_1_11093251-11094750_5	1	11093251	11094750	-	5	2	5e-07	35.6	0.4	0.024	20.2	0	2.2	2	SmPDE9C	Smp_342020
SM_V7_ZW_16919251-16920750_4	ZW	16919251	16920750	-	4	2	5.5e-07	35.5	0.3	9.5e-07	34.7	0	1.5	1	SmPDE4A	Smp_134140
SM_V7_1_11106751-11108250_4	1	11106751	11108250	-	4	2	7.5e-07	35	0.1	1.15e-06	34.4	0.1	1.2	1	SmPDE9C	Smp_342020
SM_V7_1_11106001-11107500_4	1	11106001	11107500	-	4	1	8e-07	34.9	0.1	1.15e-06	34.4	0.1	1.1	1	SmPDE9C	Smp_342020
SM_V7_ZW_46404751-46406250_4	ZW	46404751	46406250	-	4	2	7e-06	31.9	0	1.2e-05	31.1	0	1.3	1	SmPDE7var	Smp_153640
SM_V7_ZW_46405501-46407000_4	ZW	46405501	46407000	-	4	1	8e-06	31.7	0	1.2e-05	31.1	0	1.2	1	SmPDE7var	Smp_153640
SM_V7_4_23814001-23815500_1	4	23814001	23815500	+	1	1	8.5e-06	31.6	0.5	8.5e-06	31.6	0.5	1.5	1	SmPDE2	Smp_135500
SM_V7_4_23814751-23816250_1	4	23814751	23816250	+	1	2	8.5e-06	31.6	0.5	8.5e-06	31.6	0.5	1.5	1	SmPDE2	Smp_135500
SM_V7_ZW_46419001-46420500_5	ZW	46419001	46420500	-	5	1	8.5e-06	31.6	1.4	1.45e-05	30.8	1.4	1.3	1	SmPDE7var	Smp_153640
SM_V7_ZW_46418251-46419750_5	ZW	46418251	46419750	-	5	2	1.05e-05	31.3	1.4	1.45e-05	30.8	1.4	1.1	1	SmPDE7var	Smp_153640
SM_V7_2_13277251-13278750_2	2	13277251	13278750	+	2	2	2.1e-05	30.3	0	3.5e-05	29.6	0	1.2	1	SmPDE9B	Smp_146120
SM_V7_2_13287001-13288500_2	2	13287001	13288500	+	2	1	2.7e-05	29.9	0	4.6e-05	29.2	0	1.3	1	SmPDE9B	Smp_146120
SM_V7_1_85276501-85278000_3	1	85276501	85278000	+	3	1	0.0001	28.1	0.1	0.00016	27.4	0.1	1.2	1	SmPDE8	Smp_044060
SM_V7_1_85277251-85278750_3	1	85277251	85278750	+	3	2	0.000105	28	0.1	0.00016	27.4	0.1	1.2	1	SmPDE8	Smp_044060
SM_V7_1_87432751-87434250_3	1	87432751	87434250	+	3	2	0.000125	27.7	0.1	0.000215	27	0.1	1.3	1	SmPDE9A	Smp_197150
SM_V7_1_87432001-87433500_3	1	87432001	87433500	+	3	1	0.000135	27.6	0.1	0.000215	27	0.1	1.2	1	SmPDE9A	Smp_197150
SM_V7_1_87429001-87430500_1	1	87429001	87430500	+	1	1	0.000215	27	0	0.000305	26.5	0	1.1	1	SmPDE9A	Smp_197150
SM_V7_5_19503001-19504500_1	5	19503001	19504500	+	1	1	0.0009	24.9	0	0.00145	24.3	0	1.2	1	SmPDE4C	Smp_334600
SM_V7_5_19503751-19505250_1	5	19503751	19505250	+	1	2	0.001	24.8	0	0.00145	24.3	0	1.1	1	SmPDE4C	Smp_334600
SM_V7_7_12675751-12677250_6	7	12675751	12677250	-	6	2	0.00105	24.7	0.3	0.00145	24.2	0.3	1.1	1	SmPDE1	Smp_134500
SM_V7_7_12676501-12678000_6	7	12676501	12678000	-	6	1	0.00105	24.7	0.3	0.00145	24.2	0.3	1.1	1	SmPDE1	Smp_134500
SM_V7_1_11096251-11097750_6	1	11096251	11097750	-	6	2	0.00185	23.9	0	0.0025	23.5	0	1.1	1	SmPDE9C	Smp_342020
SM_V7_6_12001501-12003000_2	6	12001501	12003000	+	2	1	0.00205	23.7	0	0.0033	23.1	0	1.2	1	SmPDE4B	Smp_141980
SM_V7_6_12000751-12002250_2	6	12000751	12002250	+	2	2	0.00215	23.7	0	0.0033	23.1	0	1.2	1	SmPDE4B	Smp_141980
SM_V7_2_13290751-13292250_1	2	13290751	13292250	+	1	2	0.0041	22.8	0	0.0065	22.1	0	1.2	1	SmPDE9B	Smp_146120
SM_V7_1_87427501-87429000_1	1	87427501	87429000	+	1	1	0.014	21	0	0.021	20.4	0	1.2	1	SmPDE9A	Smp_197150
SM_V7_1_11092501-11094000_5	1	11092501	11094000	-	5	1	0.016	20.8	0	0.024	20.2	0	1.2	1	SmPDE9C	Smp_342020
SM_V7_ZW_16912501-16914000_6	ZW	16912501	16914000	-	6	1	0.043	19.4	0.1	0.065	18.8	0.1	1.2	1	SmPDE4A	Smp_134140
SM_V7_ZW_16911751-16913250_6	ZW	16911751	16913250	-	6	2	0.046	19.3	0.1	0.065	18.8	0.1	1.1	1	SmPDE4A	Smp_134140
SM_V7_2_13276501-13278000_2	2	13276501	13278000	+	2	1	0.1	18.2	0.1	0.16	17.5	0.1	1.3	1	SmPDE9B	Smp_146120
SM_V7_1_85281751-85283250_3	1	85281751	85283250	+	3	2	0.115	18	0.1	0.165	17.5	0.1	1.2	1	SmPDE8	Smp_044060
SM_V7_1_85282501-85284000_3	1	85282501	85284000	+	3	1	0.115	18	0.1	0.165	17.5	0.1	1.2	1	SmPDE8	Smp_044060
SM_V7_ZW_16923001-16924500_5	ZW	16923001	16924500	-	5	2	0.125	17.9	0.4	0.18	17.4	0.4	1.2	1	SmPDE4A	Smp_134140
SM_V7_5_19498501-19500000_1	5	19498501	19500000	+	1	1	0.15	17.6	0.1	0.215	17.1	0.1	1.2	1	SmPDE4C	Smp_334600
SM_V7_5_19499251-19500750_1	5	19499251	19500750	+	1	2	0.15	17.6	0.1	0.215	17.1	0.1	1.2	1	SmPDE4C	Smp_334600
SM_V7_ZW_10425001-10426500_4	ZW	10425001	10426500	-	4	1	0.16	17.5	0	0.225	17.1	0	1.1	1	SmPDE11	Smp_179590
SM_V7_ZW_10425751-10427250_4	ZW	10425751	10427250	-	4	2	0.165	17.5	0	0.225	17.1	0	1.1	1	SmPDE11	Smp_179590
SM_V7_7_12671251-12672750_4	7	12671251	12672750	-	4	2	0.195	17.3	0	0.265	16.8	0	1.1	1	SmPDE1	Smp_134500
SM_V7_1_85275001-85276500_1	1	85275001	85276500	+	1	1	0.315	16.6	0.1	0.485	16	0.1	1.2	1	SmPDE8	Smp_044060
SM_V7_1_85274251-85275750_1	1	85274251	85275750	+	1	2	0.33	16.5	0.1	0.5	15.9	0.1	1.2	1	SmPDE8	Smp_044060
SM_V7_2_13285501-13287000_2	2	13285501	13287000	+	2	1	0.395	16.3	0.1	0.55	15.8	0.1	1.1	1	SmPDE9B	Smp_146120
SM_V7_6_11994001-11995500_2	6	11994001	11995500	+	2	1	0.55	15.8	0.1	0.85	15.2	0.1	1.2	1	SmPDE4B	Smp_141980
SM_V7_6_11993251-11994750_2	6	11993251	11994750	+	2	2	0.6	15.7	0.1	0.85	15.2	0.1	1.1	1	SmPDE4B	Smp_141980
SM_V7_4_23817751-23819250_2	4	23817751	23819250	+	2	2	0.65	15.5	0.2	0.9	15.1	0.2	1.2	1	SmPDE2	Smp_135500
								------ inclusion threshold ------
SM_V7_1_11094001-11095500_5	1	11094001	11095500	-	5	1	2.05	13.9	0.1	3.1	13.3	0.1	1.2	1	SmPDE9C	Smp_342020
SM_V7_ZW_46387501-46389000_5	ZW	46387501	46389000	-	5	1	2.05	13.9	0.3	2.9	13.4	0.3	1.1	1	SmPDE7var	Smp_153640
SM_V7_ZW_16906501-16908000_4	ZW	16906501	16908000	-	4	1	2.05	13.9	0	2.75	13.5	0	1.1	1	SmPDE4A	Smp_134140
SM_V7_ZW_10434001-10435500_6	ZW	10434001	10435500	-	6	1	2.25	13.8	0	3.35	13.2	0	1.1	1	SmPDE11	Smp_179590
SM_V7_2_29122501-29124000_2	2	29122501	29124000	+	2	1	2.25	13.8	0	4.3	12.8	0	1.4	1	No PDE	Smp_148510		n/a, BLAST: putative protein phosphatase
SM_V7_2_29123251-29124750_2	2	29123251	29124750	+	2	2	2.35	13.7	0	4.3	12.8	0	1.4	1	No PDE	Smp_148510		n/a, BLAST: putative protein phosphatase
SM_V7_ZW_10433251-10434750_6	ZW	10433251	10434750	-	6	2	3.35	13.2	0	4.65	12.7	0	1.1	1	SmPDE11	Smp_179590
SM_V7_4_33828001-33829500_5	4	33828001	33829500	-	5	1	4.85	12.7	0.1	9	11.8	0.1	1.3	1	No PDE	Smp_347570		putative beta-1,4-galactosyltransferase
SM_V7_1_11089501-11091000_6	1	11089501	11091000	-	6	1	10.5	11.6	0	13.5	11.2	0	1.1	1	SmPDE9C	Smp_342020
SM_V7_1_11088751-11090250_6	1	11088751	11090250	-	6	2	10.5	11.6	0	13.5	11.2	0	1.1	1	SmPDE9C	Smp_342020
SM_V7_ZW_46379251-46380750_4	ZW	46379251	46380750	-	4	2	12.5	11.3	0	25	10.3	0	1.4	1	SmPDE7var	Smp_153640
SM_V7_ZW_46380001-46381500_4	ZW	46380001	46381500	-	4	1	12.5	11.3	0	25	10.3	0	1.4	1	SmPDE7var	Smp_153640
SM_V7_4_33828751-33830250_5	4	33828751	33830250	-	5	2	32	10	0.1	32	10	0.1	1.7	1	No PDE	Smp_334830		n/a, BLAST: putative reverse transcriptase
SM_V7_2_35142751-35144250_6	2	35142751	35144250	-	6	2	100	8.3	2.7	145	7.8	2.7	1.1	1	No overlapping gene
SM_V7_3_42432001-42433500_6	3	42432001	42433500	-	6	1	3500	3.3	7.7	7500	2.2	7.7	1.5	1	No PDE	Smp_346950		n/a, BLAST: no annotated hit
SM_V7_2_25179001-25180500_1	2	25179001	25180500	+	1	1	8500	2	10.2	1100	5	1.9	2.2	2	No overlapping gene
												0.x	= did not pass the bias filter

## Sheet: split genome - sorted
Search for PDEs in the Schistosoma mansoni genome database (Wormbase Parasite, version 14)
All PDE hits from worksheet "split genome - original output" sorted by chromosomal location and assigned to gene IDs
			Region					HMMsearch result
PDE and Wormbase annotation	Sequence name	Coverage #	Chr.	Start	Stop	Strand	Frame	E-value1)	Score
SmPDE1	SM_V7_7_12671251-12672750_4	2	7	12671251	12672750	-	4	0.195	17.3
GeneID: Smp_134500	SM_V7_7_12673501-12675000_4	1	7	12673501	12675000	-	4	3.35e-07	36.2
Chromosome: 7	SM_V7_7_12674251-12675750_4	2	7	12674251	12675750	-	4	3.5e-07	36.1
Strand: -	SM_V7_7_12675751-12677250_6	2	7	12675751	12677250	-	6	0.00105	24.7
Location: 12665797-12711172	SM_V7_7_12676501-12678000_6	1	7	12676501	12678000	-	6	0.00105	24.7
	SM_V7_7_12677251-12678750_4	2	7	12677251	12678750	-	4	2.65e-18	72.6
	SM_V7_7_12678001-12679500_4	1	7	12678001	12679500	-	4	9e-15	61
	SM_V7_7_12681751-12683250_5	1	7	12681751	12683250	-	5	1.5e-07	37.3
	SM_V7_7_12682501-12684000_5	2	7	12682501	12684000	-	5	1.55e-07	37.3
SmPDE2	SM_V7_4_23811751-23813250_2	2	4	23811751	23813250	+	2	3.75e-27	101.7
GeneID: Smp_135500	SM_V7_4_23812501-23814000_2	1	4	23812501	23814000	+	2	3.8e-27	101.6
Chromosome: 4	SM_V7_4_23814001-23815500_1	1	4	23814001	23815500	+	1	8.5e-06	31.6
Strand: +	SM_V7_4_23814751-23816250_1	2	4	23814751	23816250	+	1	8.5e-06	31.6
Location: 23756116-23821739	SM_V7_4_23817751-23819250_2	2	4	23817751	23819250	+	2	0.65	15.5
	SM_V7_4_23818501-23820000_2	1	4	23818501	23820000	+	2	9.5e-31	113.5
	SM_V7_4_23819251-23820750_2	2	4	23819251	23820750	+	2	1.2e-19	77.1
SmPDE4A	SM_V7_ZW_16906501-16908000_4	1	ZW	16906501	16908000	-	4	2.05	13.9
GeneID: Smp_134140	SM_V7_ZW_16909501-16911000_5	1	ZW	16909501	16911000	-	5	5.5e-16	65
Chromosome: ZW	SM_V7_ZW_16910251-16911750_5	2	ZW	16910251	16911750	-	5	6e-16	64.9
Strand: -	SM_V7_ZW_16911751-16913250_6	2	ZW	16911751	16913250	-	6	0.046	19.3
Location: 16905080-16981842	SM_V7_ZW_16912501-16914000_6	1	ZW	16912501	16914000	-	6	0.043	19.4
	SM_V7_ZW_16913251-16914750_5	2	ZW	16913251	16914750	-	5	1.85e-11	50.1
	SM_V7_ZW_16914001-16915500_5	1	ZW	16914001	16915500	-	5	1.75e-11	50.3
	SM_V7_ZW_16919251-16920750_4	2	ZW	16919251	16920750	-	4	5.5e-07	35.5
	SM_V7_ZW_16920001-16921500_4	1	ZW	16920001	16921500	-	4	3.45e-08	39.4
	SM_V7_ZW_16922251-16923750_5	2	ZW	16922251	16923750	-	5	2.5e-11	49.7
	SM_V7_ZW_16923001-16924500_5	2	ZW	16923001	16924500	-	5	0.125	17.9
SmPDE4B	SM_V7_6_11982751-11984250_1	2	6	11982751	11984250	+	1	3.35e-11	49.3
GeneID: Smp_141980	SM_V7_6_11983501-11985000_1	1	6	11983501	11985000	+	1	3.05e-11	49.4
Chromosome: 6	SM_V7_6_11985751-11987250_1	2	6	11985751	11987250	+	1	1.9e-08	40.3
Strand: +	SM_V7_6_11986501-11988000_1	1	6	11986501	11988000	+	1	1.9e-08	40.3
Location: 11941706-12003622	SM_V7_6_11990251-11991750_3	2	6	11990251	11991750	+	3	4.1e-12	52.3
	SM_V7_6_11991001-11992500_3	1	6	11991001	11992500	+	3	3.85e-12	52.4
	SM_V7_6_11993251-11994750_2	2	6	11993251	11994750	+	2	0.6	15.7
	SM_V7_6_11994001-11995500_2	1	6	11994001	11995500	+	2	0.55	15.8
	SM_V7_6_11997751-11999250_3	2	6	11997751	11999250	+	3	1.15e-17	70.5
	SM_V7_6_11998501-12000000_3	1	6	11998501	12000000	+	3	1.15e-17	70.5
	SM_V7_6_12000751-12002250_2	2	6	12000751	12002250	+	2	0.00215	23.7
	SM_V7_6_12001501-12003000_2	1	6	12001501	12003000	+	2	0.00205	23.7
SmPDE4C	SM_V7_5_19489501-19491000_3	1	5	19489501	19491000	+	3	7.5e-09	41.6
GeneID: Smp_334600	SM_V7_5_19490251-19491750_3	2	5	19490251	19491750	+	3	4.65e-08	39
Chromosome: 5	SM_V7_5_19492501-19494000_3	1	5	19492501	19494000	+	3	3.5e-07	36.1
Strand: +	SM_V7_5_19493251-19494750_3	2	5	19493251	19494750	+	3	3.8e-07	36
Location: 19411236-19504747	SM_V7_5_19495501-19497000_3	1	5	19495501	19497000	+	3	1.75e-08	40.4
	SM_V7_5_19496251-19497750_3	2	5	19496251	19497750	+	3	1.8e-08	40.4
	SM_V7_5_19498501-19500000_1	1	5	19498501	19500000	+	1	0.15	17.6
	SM_V7_5_19499251-19500750_1	2	5	19499251	19500750	+	1	0.15	17.6
	SM_V7_5_19500751-19502250_1	2	5	19500751	19502250	+	1	6e-16	64.9
	SM_V7_5_19501501-19503000_1	1	5	19501501	19503000	+	1	5e-16	65.1
	SM_V7_5_19503001-19504500_1	1	5	19503001	19504500	+	1	0.0009	24.9
	SM_V7_5_19503751-19505250_1	2	5	19503751	19505250	+	1	0.001	24.8
SmPDE7var	SM_V7_ZW_46379251-46380750_4	2	ZW	46379251	46380750	-	4	12.5	11.3
GeneID: Smp_153640	SM_V7_ZW_46380001-46381500_4	1	ZW	46380001	46381500	-	4	12.5	11.3
Chromosome: ZW	SM_V7_ZW_46386751-46388250_5	2	ZW	46386751	46388250	-	5	1.25e-09	44.1
Strand: -	SM_V7_ZW_46387501-46389000_5	1	ZW	46387501	46389000	-	5	2.05	13.9
Location: 46374656-46455584	SM_V7_ZW_46404751-46406250_4	2	ZW	46404751	46406250	-	4	7e-06	31.9
	SM_V7_ZW_46405501-46407000_4	1	ZW	46405501	46407000	-	4	8e-06	31.7
	SM_V7_ZW_46418251-46419750_5	2	ZW	46418251	46419750	-	5	1.05e-05	31.3
	SM_V7_ZW_46419001-46420500_5	1	ZW	46419001	46420500	-	5	8.5e-06	31.6
SmPDE8	SM_V7_1_85270501-85272000_1	1	1	85270501	85272000	+	1	9.5e-10	44.5
GeneID: Smp_044060	SM_V7_1_85271251-85272750_1	2	1	85271251	85272750	+	1	8e-09	41.5
Chromosome: 1	SM_V7_1_85272001-85273500_1	1	1	85272001	85273500	+	1	2.65e-12	52.9
Strand: +	SM_V7_1_85272751-85274250_1	2	1	85272751	85274250	+	1	2.6e-12	52.9
Location: 85187667-85286635	SM_V7_1_85274251-85275750_1	2	1	85274251	85275750	+	1	0.33	16.5
	SM_V7_1_85275001-85276500_1	1	1	85275001	85276500	+	1	0.315	16.6
	SM_V7_1_85276501-85278000_3	1	1	85276501	85278000	+	3	0.0001	28.1
	SM_V7_1_85277251-85278750_3	2	1	85277251	85278750	+	3	0.000105	28
	SM_V7_1_85278751-85280250_3	2	1	85278751	85280250	+	3	1.55e-07	37.3
	SM_V7_1_85279501-85281000_3	1	1	85279501	85281000	+	3	1.55e-07	37.3
	SM_V7_1_85281751-85283250_3	2	1	85281751	85283250	+	3	0.115	18
	SM_V7_1_85282501-85284000_3	1	1	85282501	85284000	+	3	0.115	18
SmPDE9A	SM_V7_1_87418501-87420000_1	1	1	87418501	87420000	+	1	3.5e-17	68.9
GeneID: Smp_197150	SM_V7_1_87419251-87420750_1	2	1	87419251	87420750	+	1	3.45e-17	69
Chromosome: 1	SM_V7_1_87423001-87424500_1	1	1	87423001	87424500	+	1	2.15e-13	56.5
Strand: +	SM_V7_1_87423751-87425250_1	2	1	87423751	87425250	+	1	2.55e-13	56.3
Location: 87399141-87434905	SM_V7_1_87427501-87429000_1	1	1	87427501	87429000	+	1	0.014	21
	SM_V7_1_87428251-87429750_1	2	1	87428251	87429750	+	1	4.35e-11	48.9
	SM_V7_1_87429001-87430500_1	1	1	87429001	87430500	+	1	0.000215	27
	SM_V7_1_87432001-87433500_3	1	1	87432001	87433500	+	3	0.000135	27.6
	SM_V7_1_87432751-87434250_3	2	1	87432751	87434250	+	3	0.000125	27.7
SmPDE9B	SM_V7_2_13275751-13277250_3	2	2	13275751	13277250	+	3	6e-08	38.6
GeneID: Smp_146120	SM_V7_2_13276501-13278000_3	1	2	13276501	13278000	+	3	6e-08	38.7
Chromosome: 2	SM_V7_2_13276501-13278000_2	1	2	13276501	13278000	+	2	0.1	18.2
Strand: +	SM_V7_2_13277251-13278750_2	2	2	13277251	13278750	+	2	2.1e-05	30.3
Location: 13183035-13296287	SM_V7_2_13283251-13284750_3	2	2	13283251	13284750	+	3	2.6e-09	43.1
	SM_V7_2_13284001-13285500_3	1	2	13284001	13285500	+	3	2.65e-09	43.1
	SM_V7_2_13285501-13287000_2	1	2	13285501	13287000	+	2	0.395	16.3
	SM_V7_2_13286251-13287750_2	2	2	13286251	13287750	+	2	8e-13	54.6
	SM_V7_2_13287001-13288500_2	1	2	13287001	13288500	+	2	2.7e-05	29.9
	SM_V7_2_13290751-13292250_1	2	2	13290751	13292250	+	1	0.0041	22.8
SmPDE9C	SM_V7_1_11088751-11090250_6	2	1	11088751	11090250	-	6	10.5	11.6
GeneID: Smp_342020	SM_V7_1_11089501-11091000_6	1	1	11089501	11091000	-	6	10.5	11.6
Chromosome: 1	SM_V7_1_11092501-11094000_5	1	1	11092501	11094000	-	5	0.016	20.8
Strand: -	SM_V7_1_11093251-11094750_5	2	1	11093251	11094750	-	5	5e-07	35.6
Location: 11068992-11133007	SM_V7_1_11094001-11095500_5	1	1	11094001	11095500	-	5	2.05	13.9
	SM_V7_1_11095501-11097000_6	1	1	11095501	11097000	-	6	1.4e-08	40.7
	SM_V7_1_11096251-11097750_6	2	1	11096251	11097750	-	6	0.00185	23.9
	SM_V7_1_11106001-11107500_4	1	1	11106001	11107500	-	4	8e-07	34.9
	SM_V7_1_11106751-11108250_4	2	1	11106751	11108250	-	4	7.5e-07	35
	SM_V7_1_11125501-11127000_6	1	1	11125501	11127000	-	6	9e-08	38
	SM_V7_1_11126251-11127750_6	2	1	11126251	11127750	-	6	8.5e-08	38.1
SmPDE11	SM_V7_ZW_10425001-10426500_4	1	ZW	10425001	10426500	-	4	0.16	17.5
GeneID: Smp_179590	SM_V7_ZW_10425751-10427250_4	2	ZW	10425751	10427250	-	4	0.165	17.5
Chromosome: ZW	SM_V7_ZW_10433251-10434750_6	2	ZW	10433251	10434750	-	6	3.35	13.2
Strand: -	SM_V7_ZW_10434001-10435500_6	1	ZW	10434001	10435500	-	6	2.25	13.8
Location: 10422531-10482838	SM_V7_ZW_10434751-10436250_4	2	ZW	10434751	10436250	-	4	2.15e-13	56.5
	SM_V7_ZW_10435501-10437000_6	1	ZW	10435501	10437000	-	6	1.15e-19	77.1
	SM_V7_ZW_10435501-10437000_4	1	ZW	10435501	10437000	-	4	2.2e-13	56.5
	SM_V7_ZW_10436251-10437750_6	2	ZW	10436251	10437750	-	6	1.1e-19	77.1
	SM_V7_ZW_10443751-10445250_6	2	ZW	10443751	10445250	-	6	1.05e-07	37.8
	SM_V7_ZW_10444501-10446000_6	1	ZW	10444501	10446000	-	6	7e-12	51.5
1) corrected due to 2x coverage of genome: e-value(reported) = e-value(calculated) / 2
2) chromosome/strand/location: according to WormBase/Parasite v14

## Sheet: translated ORFs - orig. output
Search for PDEs in the Schistosoma mansoni genome database (Wormbase Parasite, version 14)
Used genome database file:	schistosoma_mansoni.PRJEA36577.WBPS14.genomic.fa
All open reading frames (ORFs) with a length of at least 90 nt were translated into amino acid sequences
and then queried with the PDE profile HMM using the program HMMsearch (HMMer software package, version 3.1b2)
All hits (threshold: E-value <= 0.1) could be assigned to annotated PDE sequences.
Hit sequences with an E-value between 0.1 and 10 were manually checked.
Number of ORFs >= 90bp :	6599746
HMMsearch parameters:	-max (run full forward/backward postprocessing on every target)
inclusion threshold:	E-value < 0.1
Hits (translated ORFs >=30aa)					HMMsearch output								Assignment
	Genomic region				full sequence			best 1 domain			#dom
Sequence name	chrom.	start (nt)	stop (nt)	length (bp)	E-value	score	bias	E-value	score	bias	exp	N	PDE	GeneID	Annotation
SM_V7_4_190661	4	23818982	23819536	555	3.4e-31	116.9	0.1	4.5e-31	116.5	0.1	1.1	1	SmPDE2	Smp_135500
SM_V7_4_190599	4	23812469	23812843	375	1.1e-27	105.4	1.6	1.4e-27	105.1	1.6	1.1	1	SmPDE2	Smp_135500
SM_V7_ZW_1343811	ZW	10436789	10436439	351	2.8e-20	81.1	0.9	3.1e-20	80.9	0.9	1	1	SmPDE11	Smp_179590
SM_V7_6_100515	6	11998788	11999075	288	1.8e-18	75.2	0.1	1.9e-18	75.1	0.1	1	1	SmPDE4B	Smp_141980
SM_V7_1_700875	1	87419596	87419961	366	1.2e-17	72.4	0.8	1.5e-17	72.1	0.8	1.1	1	SmPDE9A	Smp_197150
SM_V7_5_157429	5	19501903	19502109	207	3.5e-17	70.9	0	3.6e-17	70.9	0	1	1	SmPDE4C	Smp_334600
SM_V7_ZW_1291948	ZW	16910830	16910639	192	4.2e-17	70.7	0	4.4e-17	70.6	0	1	1	SmPDE4A	Smp_134140
SM_V7_1_700901	1	87423922	87424110	189	1.5e-14	62.3	0.4	1.7e-14	62.1	0.4	1	1	SmPDE9A	Smp_197150
SM_V7_ZW_1343816	ZW	10435848	10435534	315	2.7e-14	61.4	0	3.2e-14	61.2	0	1	1	SmPDE11	Smp_179590
SM_V7_2_106412	2	13286885	13287193	309	1.1e-13	59.5	0.1	1.3e-13	59.2	0.1	1	1	SmPDE9B	Smp_146120
SM_V7_1_682193	1	85273330	85273497	168	1.6e-13	58.9	0	1.6e-13	58.9	0	1	1	SmPDE8	Smp_044060
SM_V7_6_100451	6	11991309	11991515	207	3e-13	58	0	3.2e-13	57.9	0	1	1	SmPDE4B	Smp_141980
SM_V7_ZW_1343734	ZW	10445579	10445112	468	1.4e-12	55.9	1.1	2.8e-12	54.9	1.1	1.5	1	SmPDE11	Smp_179590
SM_V7_ZW_1291857	ZW	16923127	16922909	219	2.3e-12	55.1	0.6	2.5e-12	55	0.6	1	1	SmPDE4A	Smp_134140
SM_V7_6_100389	6	11983603	11983848	246	3.3e-12	54.6	2.4	3.5e-12	54.5	2.4	1	1	SmPDE4B	Smp_141980
SM_V7_ZW_1291916	ZW	16914622	16914335	288	3.8e-12	54.4	0.1	5e-12	54	0.1	1.1	1	SmPDE4A	Smp_134140
SM_V7_ZW_1052799	ZW	46387570	46387388	183	1.1e-10	49.6	0	1.2e-10	49.5	0	1	1	SmPDE7var	Smp_153640
SM_V7_1_682177	1	85271209	85271493	285	1.4e-10	49.2	0.4	1.6e-10	49.1	0.4	1.1	1	SmPDE8	Smp_044060
SM_V7_2_106399	2	13284507	13284692	186	1.6e-10	49.1	0	1.7e-10	49	0	1	1	SmPDE9B	Smp_146120
SM_V7_ZW_1291873	ZW	16920765	16920658	108	1.4e-09	46	0	1.4e-09	46	0	1	1	SmPDE4A	Smp_134140
SM_V7_1_1337310	1	11096351	11096106	246	1.5e-09	45.9	0.1	1.5e-09	45.8	0.1	1	1	SmPDE9C	Smp_342020
SM_V7_5_157344	5	19490127	19490465	339	2.1e-09	45.4	3.5	2.5e-09	45.1	3.5	1.1	1	SmPDE4C	Smp_334600
SM_V7_5_157385	5	19496388	19496651	264	3e-09	44.9	2.4	3.6e-09	44.6	2.4	1.1	1	SmPDE4C	Smp_334600
SM_V7_7_217125	7	12678099	12677962	138	3.4e-09	44.7	0.1	3.8e-09	44.5	0.1	1	1	SmPDE1	Smp_134500
SM_V7_6_100417	6	11986732	11987001	270	4.1e-09	44.5	1	4.4e-09	44.3	1	1.1	1	SmPDE4B	Smp_141980
SM_V7_2_106337	2	13276566	13276847	282	1.2e-08	42.9	1.1	1.4e-08	42.7	1.1	1.1	1	SmPDE9B	Smp_146120
SM_V7_7_217088	7	12682756	12682538	219	1.4e-08	42.7	2.2	1.7e-08	42.5	2.2	1	1	SmPDE1	Smp_134500
SM_V7_5_157368	5	19493718	19493837	120	1.6e-08	42.5	0.1	1.6e-08	42.5	0.1	1	1	SmPDE4C	Smp_334600
SM_V7_7_217147	7	12674994	12674830	165	2.2e-08	42	0.1	2.2e-08	42	0.1	1	1	SmPDE1	Smp_134500
SM_V7_1_1337055	1	11126966	11126610	357	2.3e-08	42	1.1	2.8e-08	41.7	1.1	1.1	1	SmPDE9C	Smp_342020
SM_V7_1_682249	1	85279707	85280078	372	5.5e-08	40.8	0	7.3e-08	40.3	0	1.1	1	SmPDE8	Smp_044060
SM_V7_7_217120	7	12678657	12678472	186	5.8e-08	40.7	0.2	5.8e-08	40.7	0.2	1.1	1	SmPDE1	Smp_134500
SM_V7_1_1337224	1	11107050	11106820	231	1.2e-07	39.6	0.1	1.5e-07	39.3	0.1	1	1	SmPDE9C	Smp_342020
SM_V7_1_1337330	1	11094403	11093648	756	2.8e-07	38.4	0.5	0.035	21.7	0	2.3	2	SmPDE9C	Smp_342020
SM_V7_ZW_1052550	ZW	46419613	46419470	144	4.1e-07	37.9	0.8	4.1e-07	37.9	0.8	1	1	SmPDE7var	Smp_153640
SM_V7_4_190624	4	23815252	23815476	225	7.3e-07	37.1	0.6	7.8e-07	37	0.6	1.2	1	SmPDE2	Smp_135500
SM_V7_ZW_1052661	ZW	46405791	46405594	198	7.7e-07	37	0	8.7e-07	36.8	0	1	1	SmPDE7var	Smp_153640
SM_V7_2_106348	2	13277861	13278064	204	2.6e-06	35.2	0	2.8e-06	35.2	0	1	1	SmPDE9B	Smp_146120
SM_V7_1_682235	1	85277556	85277735	180	8.1e-06	33.6	0.1	8.8e-06	33.5	0.1	1	1	SmPDE8	Smp_044060
SM_V7_1_700943	1	87429574	87429693	120	8.3e-06	33.6	0	8.5e-06	33.6	0	1	1	SmPDE9A	Smp_197150
SM_V7_1_700973	1	87432927	87433112	186	1.9e-05	32.4	0	1.9e-05	32.4	0	1	1	SmPDE9A	Smp_197150
SM_V7_7_217136	7	12676721	12676584	138	5.9e-05	30.8	0.2	5.9e-05	30.8	0.2	1	1	SmPDE1	Smp_134500
SM_V7_5_157447	5	19504141	19504422	282	0.00024	28.8	0	0.00031	28.4	0	1.1	1	SmPDE4C	Smp_334600
SM_V7_2_106448	2	13291441	13291614	174	0.00027	28.6	0	0.00027	28.6	0	1	1	SmPDE9B	Smp_146120
SM_V7_6_100543	6	12001703	12002071	369	0.00081	27.1	0	0.00097	26.8	0	1.1	1	SmPDE4B	Smp_141980
SM_V7_1_700936	1	87428698	87428847	150	0.00086	27	0	0.00093	26.9	0	1	1	SmPDE9A	Smp_197150
SM_V7_1_682274	1	85282524	85282718	195	0.011	23.3	0.1	0.011	23.3	0.1	1.1	1	SmPDE8	Smp_044060
SM_V7_ZW_1291926	ZW	16913003	16912776	228	0.012	23.3	0.1	0.013	23.1	0.1	1	1	SmPDE4A	Smp_134140
SM_V7_7_217174	7	12672021	12671818	204	0.016	22.9	0	0.019	22.6	0	1.2	1	SmPDE1	Smp_134500
SM_V7_ZW_1343889	ZW	10426035	10425859	177	0.02	22.5	0	0.022	22.3	0	1.1	1	SmPDE11	Smp_179590
SM_V7_6_100479	6	11994257	11994445	189	0.057	21	0.1	0.066	20.8	0.1	1.1	1	SmPDE4B	Smp_141980
SM_V7_5_157410	5	19499359	19499784	426	0.072	20.7	0.2	0.08	20.5	0.2	1.3	1	SmPDE4C	Smp_334600
SM_V7_1_682218	1	85275487	85275774	288	0.078	20.6	0.2	0.096	20.3	0.2	1.3	1	SmPDE8	Smp_044060
					------	inclusion	threshold	(E-value < 0.1)		------
SM_V7_2_231211	2	29123717	29123923	207	0.22	19.1	0	0.24	19	0	1	1	No PDE	Smp_148510	Putative protein phosphatase
SM_V7_ZW_1291976	ZW	16907346	16907128	219	0.32	18.5	0	0.38	18.3	0	1.1	1	SmPDE4A	Smp_134140
SM_V7_ZW_1343825	ZW	10434788	10434552	237	0.47	18	0	0.47	18	0	1.1	1	SmPDE11	Smp_179590
SM_V7_1_1337361	1	11090036	11089878	159	0.71	17.4	0	0.74	17.4	0	1	1	SmPDE9C	Smp_342020
SM_V7_4_491584	4	33828967	33828710	258	0.71	17.4	0.1	0.83	17.2	0.1	1	1	No PDE	Smp_347570	Putative beta-1,4-galactosyltransferase
SM_V7_7_207254	7	13834510	13834346	165	1.8	16.1	0.1	1.8	16.1	0.1	1	1	No PDE	Smp_300940	n/a (BLAST against nt: putative nostrin)
SM_V7_ZW_1052863	ZW	46380690	46380325	366	3	15.4	0.3	9.3	13.7	0	1.7	2	SmPDE7var	Smp_153640
SM_V7_1H003_697	1H003	23678	23496	183	3.1	15.3	0	3.7	15.1	0	1	1	No PDE	Smp_315050	Putative VPS26
SM_V7_1_1143553	1	35646036	35645854	183	3.1	15.3	0	3.7	15.1	0	1	1	No PDE	Smp_210770	Putative VPS26
SM_V7_3_645326	3	18957061	18956948	114	4.7	14.7	0.1	4.7	14.7	0.1	1	1	No PDE	Smp_335830	n/a (BLAST against nt: putative rotatin)
SM_V7_7_257488	7	7683728	7683588	141	5.4	14.5	0	5.9	14.4	0	1	1	No overlapping gene
SM_V7_ZW_1290741	ZW	17073316	17073200	117	5.9	14.4	0	5.9	14.4	0	1	1	No overlapping gene
SM_V7_3_605477	3	24082121	24081843	279	6.7	14.2	0.4	7.6	14	0.4	1.2	1	no overlapping gene

## Sheet: translated ORFs - sorted
Search for PDEs in the Schistosoma mansoni genome database (Wormbase Parasite, version 14)	Search for PDEs in the Schistosoma mansoni genome database (Wormbase Parasite, version 14)
All PDE hits from worksheet "translated ORFs - orig. output" sorted by gene ID and chromosomal location
		Genomic region				HMMsearch result
PDE and Wormbase annotation	Sequence name	chrom.	start (nt)	stop (nt)	length (bp)	E-value	score
SmPDE1	SM_V7_7_217174	7	12672021	12671818	204	0.016	22.9
GeneID: Smp_134500	SM_V7_7_217147	7	12674994	12674830	165	2.2e-08	42
Chromosome: 7	SM_V7_7_217136	7	12676721	12676584	138	5.9e-05	30.8
Strand: -	SM_V7_7_217125	7	12678099	12677962	138	3.4e-09	44.7
Location: 12665797-12711172	SM_V7_7_217120	7	12678657	12678472	186	5.8e-08	40.7
	SM_V7_7_217088	7	12682756	12682538	219	1.4e-08	42.7
SmPDE2	SM_V7_4_190599	4	23812469	23812843	375	1.1e-27	105.4
GeneID: Smp_135500	SM_V7_4_190624	4	23815252	23815476	225	7.3e-07	37.1
Chromosome: 4	SM_V7_4_190661	4	23818982	23819536	555	3.4e-31	116.9
Strand: +
Location: 23756116-23821739
SmPDE4A	SM_V7_ZW_1291976	ZW	16907346	16907128	219	0.32	18.5
GeneID: Smp_134140	SM_V7_ZW_1291948	ZW	16910830	16910639	192	4.2e-17	70.7
Chromosome: ZW	SM_V7_ZW_1291926	ZW	16913003	16912776	228	0.012	23.3
Strand: -	SM_V7_ZW_1291916	ZW	16914622	16914335	288	3.8e-12	54.4
Location: 16905080-16981842	SM_V7_ZW_1291873	ZW	16920765	16920658	108	1.4e-09	46
	SM_V7_ZW_1291857	ZW	16923127	16922909	219	2.3e-12	55.1
SmPDE4B	SM_V7_6_100389	6	11983603	11983848	246	3.3e-12	54.6
GeneID: Smp_141980	SM_V7_6_100417	6	11986732	11987001	270	4.1e-09	44.5
Chromosome: 6	SM_V7_6_100451	6	11991309	11991515	207	3e-13	58
Strand: +	SM_V7_6_100479	6	11994257	11994445	189	0.057	21
Location: 11941706-12003622	SM_V7_6_100515	6	11998788	11999075	288	1.8e-18	75.2
	SM_V7_6_100543	6	12001703	12002071	369	0.00081	27.1
SmPDE4C	SM_V7_5_157344	5	19490127	19490465	339	2.1e-09	45.4
GeneID: Smp_334600	SM_V7_5_157368	5	19493718	19493837	120	1.6e-08	42.5
Chromosome: 5	SM_V7_5_157385	5	19496388	19496651	264	3e-09	44.9
Strand: +	SM_V7_5_157410	5	19499359	19499784	426	0.072	20.7
Location: 19411236-19504747	SM_V7_5_157429	5	19501903	19502109	207	3.5e-17	70.9
	SM_V7_5_157447	5	19504141	19504422	282	0.00024	28.8
SmPDE7var	SM_V7_ZW_1052863	ZW	46380690	46380325	366	3	15.4
GeneID: Smp_153640	SM_V7_ZW_1052799	ZW	46387570	46387388	183	1.1e-10	49.6
Chromosome: ZW	SM_V7_ZW_1052661	ZW	46405791	46405594	198	7.7e-07	37
Strand: -	SM_V7_ZW_1052550	ZW	46419613	46419470	144	4.1e-07	37.9
Location: 46374656-46455584
SmPDE8	SM_V7_1_682177	1	85271209	85271493	285	1.4e-10	49.2
GeneID: Smp_044060	SM_V7_1_682193	1	85273330	85273497	168	1.6e-13	58.9
Chromosome: 1	SM_V7_1_682218	1	85275487	85275774	288	0.078	20.6
Strand: +	SM_V7_1_682235	1	85277556	85277735	180	8.1e-06	33.6
Location: 85187667-85286635	SM_V7_1_682249	1	85279707	85280078	372	5.5e-08	40.8
	SM_V7_1_682274	1	85282524	85282718	195	0.011	23.3
SmPDE9A	SM_V7_1_700875	1	87419596	87419961	366	1.2e-17	72.4
GeneID: Smp_197150	SM_V7_1_700901	1	87423922	87424110	189	1.5e-14	62.3
Chromosome: 1	SM_V7_1_700936	1	87428698	87428847	150	0.00086	27
Strand: +	SM_V7_1_700943	1	87429574	87429693	120	8.3e-06	33.6
Location: 87399141-87434905	SM_V7_1_700973	1	87432927	87433112	186	1.9e-05	32.4
SmPDE9B	SM_V7_2_106337	2	13276566	13276847	282	1.2e-08	42.9
GeneID: Smp_146120	SM_V7_2_106348	2	13277861	13278064	204	2.6e-06	35.2
Chromosome: 2	SM_V7_2_106399	2	13284507	13284692	186	1.6e-10	49.1
Strand: +	SM_V7_2_106412	2	13286885	13287193	309	1.1e-13	59.5
Location: 13183035-13296287	SM_V7_2_106448	2	13291441	13291614	174	0.00027	28.6
SmPDE9C	SM_V7_1_1337361	1	11090036	11089878	159	0.71	17.4
GeneID: Smp_342020	SM_V7_1_1337330	1	11094403	11093648	756	2.8e-07	38.4
Chromosome: 1	SM_V7_1_1337310	1	11096351	11096106	246	1.5e-09	45.9
Strand: -	SM_V7_1_1337224	1	11107050	11106820	231	1.2e-07	39.6
Location: 11068992-11133007	SM_V7_1_1337055	1	11126966	11126610	357	2.3e-08	42
SmPDE11	SM_V7_ZW_1343889	ZW	10426035	10425859	177	0.02	22.5
GeneID: Smp_179590	SM_V7_ZW_1343825	ZW	10434788	10434552	237	0.47	18
Chromosome: ZW	SM_V7_ZW_1343816	ZW	10435848	10435534	315	2.7e-14	61.4
Strand: -	SM_V7_ZW_1343811	ZW	10436789	10436439	351	2.8e-20	81.1
Location: 10422531-10482838	SM_V7_ZW_1343734	ZW	10445579	10445112	468	1.4e-12	55.9
1) chromosome/strand/location: according to WormBase/Parasite v14
